# Supplementary material for: Systematic Investigation of LC Miniaturization to Increase Sensitivity in Wide-Target LC-MS-Based Trace Bioanalysis of Small Molecules
Source: Front Mol Biosci. 2022 Jul 18;9:857505. doi: 10.3389/fmolb.2022.857505 (PMC9340153; doi:10.3389/fmolb.2022.857505)
Supplement: Supplementary file 2 [file DataSheet2.xlsx]

## Sheet: Table S1
Table S1. Test molecules.
Exogenous (upper part of table) and endogenous molecules (lower part of table)
Molecules were identified by a: rt-match with authentic standard, b: rt-match with in-house library,
c: approx. rt-match with Pezzatti et al. (2020) + check for isomers in hmdb (Wishart et al., 2022),
d: relative retention pattern of homologous lipids (Ovčačíková et al., 2016)
Compound name	Category	Sum formula	Monoisotop. m/z	logP	Pubchem cid	Identification
Acephate	Agrochemical	C4H10NO3PS	184.019	-0.8	1982	a
Aflatoxicol	Mycotoxin	C17H14O6	297.076	1.2	104744	a
Aflatoxin B1	Mycotoxin	C17H12O6	313.071	1.6	14403	a
Aflatoxin G2	Mycotoxin	C17H14O7	331.081	1.5	2724362	a
Aflatoxin M1	Mycotoxin	C17H12O7	329.066	0.5	15558498	a
Alternariol	Mycotoxin	C14H10O5	259.06	2.9	5359485	a
Amitrole	Agrochemical	C2H4N4	85.0509	-0.4	1639	a
Beclometasone	Pharmaceutical	C22H29ClO5	409.178	2.2	20469	a
Benodanil	Agrochemical	C13H10INO	323.988	2.8	27195	a
Butocarboxim	Agrochemical	C7H14N2O2S	213.067	1.2	36879	a
Caffeine	Food constituent	C8H10N4O2	195.088	-0.1	2519	c
Ceftiofur	Pharmaceutical	C19H17N5O7S3	524.036	0.2	6263274	a
Chloramphenicol	Pharmaceutical	C11H12Cl2N2O5	323.02	1.1	5959	a
Chlormequate	Agrochemical	C5H13ClN	122.073	0.9	13837	a
Ciprofloxacin	Pharmaceutical	C17H18FN3O3	332.141	-1.1	2764	a
Cloxacillin	Pharmaceutical	C19H18ClN3O5S	436.073	2.4	6098	a
Coumaphos	Pharmaceutical	C14H16ClO5PS	363.022	4.5	2871	a
Dexamethasone	Pharmaceutical	C22H29FO5	393.207	1.9	5743	a
Dimetridazole	Pharmaceutical	C5H7N3O2	142.061	0.1	3090	a
Ethopabate	Pharmaceutical	C12H15NO4	238.107	1.2	6034	a
Febantel	Pharmaceutical	C20H22N4O6S	447.133	3.8	135449328	a
Fenbendazole	Pharmaceutical	C15H13N3O2S	300.08	3.6	3334	a
Flamprop	Agrochemical	C16H13ClFNO3	322.064	2.9	42807	a
Florfenicol	Pharmaceutical	C12H14Cl2FNO4S	358.008	0.8	114811	a
Flubendazole	Pharmaceutical	C16H12FN3O3	314.093	2.9	35802	a
Fludrocortisone acetate	Pharmaceutical	C23H31FO6	423.217	1.7	225609	a
Flumethasone	Pharmaceutical	C22H28F2O5	411.198	1.9	16490	a
Flunixin	Pharmaceutical	C14H11F3N2O2	297.085	4.1	38081	a
Furazolidone	Pharmaceutical	C8H7N3O5	226.046	-0.1	5323714	a
Hydroxysimazine	Agrochemical	C7H13N5O	184.119	-0.3	135408659	a
Ketoprofen	Pharmaceutical	C16H14O3	255.102	3.1	3825	a
Lincomycin	Pharmaceutical	C18H34N2O6S	407.221	0.2	656509	a
Marbofloxacin	Pharmaceutical	C17H19FN4O4	363.146	-0.5	60651	a
Methamidophos	Agrochemical	C2H8NO2PS	142.009	-0.9	4096	a
Methylprednisolone	Pharmaceutical	C22H30O5	375.217	1.9	6741	a
Ochratoxin A	Mycotoxin	C20H18ClNO6	404.09	4.7	442530	a
Ochratoxin alpha	Mycotoxin	C11H9ClO5	257.021	3.4	107911	a
Oxacillin	Pharmaceutical	C19H19N3O5S	402.112	2.4	6196	a
Oxfendazole	Pharmaceutical	C15H13N3O3S	316.075	2.3	40854	a
Paraxanthine	Caffeine metabolite	C7H8N4O2	181.072	-0.2	4687	c
Phenylbutazone	Pharmaceutical	C19H20N2O2	309.16	3.2	4781	a
Phenytoin	Pharmaceutical	C15H12N2O2	253.097	2.5	1775	a
Prednisolone	Pharmaceutical	C21H28O5	361.201	1.6	5755	a
Prednisone	Pharmaceutical	C21H26O5	359.185	1.5	5865	a
Ronidazole	Pharmaceutical	C6H8N4O4	201.062	-0.4	5094	a
Sterigmatocystin	Mycotoxin	C18H12O6	325.071	3.4	5284457	a
Sulfachlorpyridazine	Pharmaceutical	C10H9ClN4O2S	285.021	1	6634	a
Sulfadiazine	Pharmaceutical	C10H10N4O2S	251.06	-0.1	5215	a
Sulfadimethoxine	Pharmaceutical	C12H14N4O4S	311.081	1.6	5323	a
Sulfamethazine	Pharmaceutical	C12H14N4O2S	279.091	0.3	5327	a
Sulfamethoxazole	Pharmaceutical	C10H11N3O3S	254.059	0.9	5329	a
Sulfamethoxypyridazine	Pharmaceutical	C11H12N4O3S	281.07	0.3	5330	a
Sulfaquinoxaline	Pharmaceutical	C14H12N4O2S	301.076	1.7	5338	a
Sulfathiazole	Pharmaceutical	C9H9N3O2S2	256.021	0.1	5340	a
Tepraloxydim	Agrochemical	C17H24ClNO4	342.147	2.6	135585373	a
Theobromine	Food constituent	C7H8N4O2	181.072	-0.8	5429	c
Toltrazuril	Pharmaceutical	C18H14F3N3O4S	426.073	4.4	68591	a
Toxin T2	Mycotoxin	C24H34O9	484.254	0.9	5284461	a
Triamcinolone acetonide	Pharmaceutical	C24H31FO6	435.218	2.5	6436	a
Trimethoprim	Pharmaceutical	C14H18N4O3	291.145	0.9	5578	a
Zearalenone	Mycotoxin	C18H22O5	319.154	3.6	5375083	a
Compound name		Sum formula	Monoisotop. m/z	logP	Pubchem cid	Identification
Acetylcarnitine	Endog. metabolite	C9H17NO4	204.123	0.4	1	b
Arginine	Endog. metabolite	C6H14N4O2	175.119	-4.2	6322	b
Carnitine	Endog. metabolite	C7H15NO3	162.112	-0.8	85	b
Cinnamic acid	Endog. metabolite	C9H8O2	149.06	2.1	444539	c
Citric acid	Endog. metabolite	C6H8O7	193.034	-1.7	311	b
Citrulline	Endog. metabolite	C6H13N3O3	176.103	-4.3	9750	b
Cortisol	Endog. metabolite	C21H30O5	363.217	1.6	5754	c
Creatine	Endog. metabolite	C4H9N3O2	132.077	-1.2	586	c
Creatinine	Endog. metabolite	C4H7N3O	114.066	-1.8	588	c
Glutamic acid	Endog. metabolite	C5H9NO4	148.06	-3.7	33032	b
Glutamine	Endog. metabolite	C5H10N2O3	147.076	-3.1	5961	b
Glyceryl monooleate	Endog. metabolite	C21H40O4	357.3	6.5	33022	c
Hexanoylcarnitine	Endog. metabolite	C13H25NO4	260.186	2.3	3246938	c, d
Hexose monophosphate	Endog. metabolite	C6H13O9P	261.037	-3.8	65533	b
Hippuric acid	Endog. metabolite	C9H9NO3	180.066	0.3	464	c
Histidine	Endog. metabolite	C6H9N3O2	156.077	-3.2	6274	b
Homocysteine	Endog. metabolite	C4H9NO2S	136.043	-3.4	91552	b
Homoserine	Endog. metabolite	C4H9NO3	120.066	-4.4	12647	b
Isoleucine	Endog. metabolite	C6H13NO2	132.102	-1.7	6306	b
Kynurenine	Endog. metabolite	C10H12N2O3	209.092	-2.2	846	b
LPC 14:0	Endog. metabolite	C22H46NO7P	468.308	4.5	460604	b, d
LPC 15:0	Endog. metabolite	C23H48NO7P	482.324	5	24779458	b, d
LPC 16:0	Endog. metabolite	C24H50NO7P	496.34	5.6	460602	b, d
LPC 17:0	Endog. metabolite	C25H52NO7P	510.355	6.1	24779464	b, d
LPC 18:0	Endog. metabolite	C26H54NO7P	524.371	6.6	86556	b, d
LPC 18:1	Endog. metabolite	H52C26NO7P	522.355	5.7	16081932	b, d
LPC 18:2	Endog. metabolite	H50C26NO7P	520.34	5	20137875	b, d
LPC 18:3	Endog. metabolite	H48C26NO7P	518.324	4.3	24779469	b, d
LPC 19:0	Endog. metabolite	C27H56NO7P	538.387	7.2	13648279	b, d
LPC 20:1	Endog. metabolite	C28H56NO7P	550.387	6.8	52924051	b, d
LPC 20:2	Endog. metabolite	C28H54NO7P	548.371	6.1	52924053	b, d
LPC 20:3	Endog. metabolite	C28H52NO7P	546.355	5.4	53480467	b, d
LPC 20:4	Endog. metabolite	C28H50NO7P	544.34	4.7	53480469	b, d
LPC 20:5	Endog. metabolite	C28H48NO7P	542.324	4	11757087	b, d
Lauroylcarnitine	Endog. metabolite	C19H37NO4	344.28	5.5	168381	c, d
Leucine	Endog. metabolite	C6H13NO2	132.102	-1.5	6106	b
Lysine	Endog. metabolite	C6H14N2O2	147.113	-3	5962	b
Methionine	Endog. metabolite	C5H11NO2S	150.058	-1.9	6137	b
Phenylalanine	Endog. metabolite	C9H11NO2	166.086	-1.5	6140	b
Proline	Endog. metabolite	C5H9NO2	116.071	-2.5	145742	b
Propionylcarnitine	Endog. metabolite	C10H19NO4	218.139	0.2	157837	d
Pseudouridine	Endog. metabolite	C9H12N2O6	245.077	-2.8	15047	b
Sarcosine	Endog. metabolite	C3H7NO2	90.055	-2.8	1088	b
Serine	Endog. metabolite	C3H7NO3	106.05	-3.1	5951	b
Threonine	Endog. metabolite	C4H9NO3	120.066	-2.9	6288	b
Tryptophan	Endog. metabolite	C11H12N2O2	205.097	-1.1	6305	b
Uridine	Endog. metabolite	C9H12N2O6	245.077	-2	6029	b
Valine	Endog. metabolite	C5H11NO2	118.086	-2.3	6287	b
references:
Ovčačíková, Magdaléna, Miroslav Lísa, Eva Cífková, and Michal Holčapek. 2016. “Retention Behavior of Lipids in Reversed-Phase Ultrahigh-Performance Liquid Chromatography–Electrospray Ionization Mass Spectrometry.” Journal of Chromatography A 1450 (June): 76–85. https://doi.org/10.1016/j.chroma.2016.04.082.
Pezzatti, Julian, Víctor González-Ruiz, Julien Boccard, Davy Guillarme, and Serge Rudaz. 2020. “Evaluation of Different Tandem MS Acquisition Modes to Support Metabolite Annotation in Human Plasma Using Ultra High-Performance Liquid Chromatography High-Resolution Mass Spectrometry for Untargeted Metabolomics.” Metabolites 10 (11): 464. https://doi.org/10.3390/metabo10110464.
Wishart, David S., AnChi Guo, Eponine Oler, Fei Wang, Afia Anjum, Harrison Peters, Raynard Dizon, et al. 2022. “HMDB 5.0: The Human Metabolome Database for 2022.” Nucleic Acids Research 50 (D1): D622–31. https://doi.org/10.1093/nar/gkab1062.

## Sheet: Table S2
Table S2. Area, peak width and retention time of molecules in standard.
Mean and standard deviation of n = 4 replicate injections of standard mixture (c = 1 µg/L).
Compound name	Sum formula	Adduct	Monoisotop. m/z	Retention time ± sd [min]						Area [counts] ± rsd [%]						Fwhm ± sd [s]
				analytical		micro		nano		analytical		micro		nano		analytical		micro		nano
Acephate*	C4H10NO3PS	[M+H]	184.019	4.7	0	6.8	0.02	n.d.	n.d.	291613	3.32	213940	3.76	n.d.	n.d.	1.8	0	1.6	0.3	n.d.	n.d.
Aflatoxicol	C17H14O6	[M-H2O+H]	297.076	7.8	0.01	10.3	0.01	18.6	0.01	319032	3.37	558920	1.17	95393747	0.81	4.2	0	4.8	0	4.2	0
Aflatoxin B1	C17H12O6	[M+H]	313.071	7.7	0	10.1	0.01	18.5	0.01	1547322	3.05	975215	2.3	148554002	3.52	2.2	0.3	3	0	3.8	0.35
Aflatoxin G2	C17H14O7	[M+H]	331.081	7.1	0	9.5	0.01	18.2	0.01	1121240	2.71	1022553	1.96	137168030	2.29	1.8	0	2.4	0	3.6	0
Aflatoxin M1	C17H12O7	[M+H]	329.066	6.8	0	9.1	0.02	18	0.01	413667	1.85	745383	3.82	70565257	2.49	1.8	0	1.8	0	3.6	0
Alternariol	C14H10O5	[M+H]	259.06	7.8	0.01	10.3	0.02	18.6	0.01	48776	13.01	347658	2.71	25479930	1.92	2.4	0.49	4.3	0.57	4.4	0.35
Amitrole	C2H4N4	[M+H]	85.0509	1.5	0	1.8	0.01	n.d.	n.d.	1078091	2.02	1349764	2.02	n.d.	n.d.	2.5	0.3	4.8	0	n.d.	n.d.
Beclometasone	C22H29ClO5	[M+H]	409.178	7.8	0	10.3	0.01	18.5	0.01	141005	10.88	243660	2.61	24560827	5.44	2.2	0.3	2.7	0.35	4.2	0.49
Benodanil	C13H10INO	[M+H]	323.988	9.3	0.01	11.9	0.01	19.5	0.01	1416081	9.17	2303016	1.17	362950312	7.01	2.4	0	3.4	0.3	4.5	0.35
ButocarboximNa*	C7H14N2O2S	[M+Na]	213.067	7.2	0	9.6	0.01	n.d.	n.d.	392999	16.68	834528	4.14	n.d.	n.d.	2.2	0.3	2.4	0	n.d.	n.d.
Ceftiofur	C19H17N5O7S3	[M+H]	524.036	6.7	0.01	9	0.01	17.9	0.01	13269	26.18	59520	1.98	6776163	7.28	1.5	0.35	1.9	0.3	4.3	0.3
Chloramphenicol	C11H12Cl2N2O5	[M+H]	323.02	n.d.	n.d.	9.3	0.01	18.1	0.01	n.d.	n.d.	21289	14.98	7615029	4.67	n.d.	n.d.	1.8	0	5.2	0.57
Chlormequate	C5H13ClN	[M+]	122.073	2	0.01	2.5	0.04	n.d.	n.d.	2353797	1.01	1440660	1.78	n.d.	n.d.	9	0.49	22.6	1.02	n.d.	n.d.
Cloxacillin	C19H18ClN3O5S	[M+H]	436.073	n.d.	n.d.	n.d.	n.d.	18.9	0.01	n.d.	n.d.	n.d.	n.d.	404585	53	n.d.	n.d.	n.d.	n.d.	2.4	0.85
Coumaphos*	C14H16ClO5PS	[M+H]	363.022	11.6	0.01	14.2	0.01	n.d.	n.d.	37124	42.94	323958	5.36	n.d.	n.d.	2.4	0	3.3	0.35	n.d.	n.d.
Dexamethasone	C22H29FO5	[M+H]	393.207	7.7	0.02	10.1	0.01	18.4	0.01	544986	2.5	1010442	1.25	99297250	3.24	4.5	0.35	4.9	0.3	4.2	0
Ethopabate	C12H15NO4	[M+H]	238.107	7.1	0.01	9.5	0.01	18.3	0.01	1308445	0.79	1899806	3.32	188557743	5.09	1.9	0.3	2.4	0	4.2	0
Febantel	C20H22N4O6S	[M+H]	447.133	10.3	0	12.9	0	20.1	0.01	797465	7.83	979942	4.47	141398235	5.51	2.4	0	3	0	4.2	0
Fenbendazole	C15H13N3O2S	[M+H]	300.08	9.2	0.04	10.5	0.01	n.d.	n.d.	593487	10.76	1096859	4.87	n.d.	n.d.	10.9	1.58	3.9	0.35	n.d.	n.d.
Flamprop	C16H13ClFNO3	[M+H]	322.064	8.8	0.01	11.4	0.01	19.1	0.01	171564	17.41	669024	1.3	90740135	2.24	2.5	0.3	3	0	4.2	0
Florfenicol*	C12H14Cl2FNO4S	[M+H]	358.008	n.d.	n.d.	9.2	0.01	18.1	0.01	n.d.	n.d.	90740	5.19	7686136	5.35	n.d.	n.d.	2.4	0	6.4	1.24
Flubendazole	C16H12FN3O3	[M+H]	314.093	7.7	0.01	9.9	0.01	n.d.	n.d.	66409	4.72	196845	7.13	n.d.	n.d.	3.4	0.3	3	0	n.d.	n.d.
Fludrocortisone acetate	C23H31FO6	[M+H]	423.217	8.4	0	10.9	0.01	18.8	0	217688	13.68	468324	2.82	61417087	3.72	2.2	0.3	3	0	4	0.3
Flumethasone	C22H28F2O5	[M+H]	411.198	7.7	0	10.1	0	18.4	0.01	204339	9.83	385906	1.65	34292830	5.51	2.4	0	2.4	0	4	0.3
Flunixin	C14H11F3N2O2	[M+H]	297.085	9.3	0.01	11.8	0.01	19.6	0.01	3553194	9.16	6417880	0.41	637615360	9.28	3	0	3.6	0	15.3	1.43
Furazolidone*	C8H7N3O5	[M+H]	226.046	6.6	0	8.9	0.01	18.2	0.05	115511	5.23	156545	6.04	11979287	4.66	1.9	0.3	2.5	0.3	20.7	2.05
Hydroxysimazine	C7H13N5O	[M+H]	184.119	n.d.	n.d.	7.2	0.01	n.d.	n.d.	n.d.	n.d.	10564	19.25	n.d.	n.d.	n.d.	n.d.	2.1	0.35	n.d.	n.d.
Ketoprofen	C16H14O3	[M+H]	255.102	8.7	0.01	11.3	0.01	19	0	258396	28.4	1746644	1.25	213164950	2.93	2.4	0	3	0	4.2	0
Lincomycin	C18H34N2O6S	[M+H]	407.221	5.1	0.01	7.3	0	17.6	0.01	462241	4.35	724779	2.82	41877632	2.77	1.8	0	1.8	0	3.4	0.3
Methamidophos*	C2H8NO2PS	[M+H]	142.009	4.4	0	5.6	0.01	n.d.	n.d.	1833073	2.17	1512747	0.7	n.d.	n.d.	1.8	0	7.8	0.49	n.d.	n.d.
Methylprednisolone	C22H30O5	[M+H]	375.217	7.5	0	9.9	0.01	18.4	0.01	449582	3.06	787823	2.69	67108786	4.89	2.2	0.3	2.4	0	4	0.3
Ochratoxin A	C20H18ClNO6	[M+H]	404.09	9.4	0	12	0.01	19.4	0.01	106938	11.14	251243	1.58	35722649	12.01	2.4	0	3	0	4.8	0
Ochratoxin alpha	C11H9ClO5	[M+H]	257.021	7.1	0.01	9.5	0.02	17.8	0.01	24394	13.32	174027	15.56	88592268	1.72	2.1	1.04	4.9	0.57	8.6	0.69
Oxacillin	C19H19N3O5S	[M+H]	402.112	n.d.	n.d.	n.d.	n.d.	18.7	0.01	n.d.	n.d.	n.d.	n.d.	842515	13.93	n.d.	n.d.	n.d.	n.d.	3.1	1.33
Oxfendazole	C15H13N3O3S	[M+H]	316.075	6.5	0	8.8	0.01	17.9	0.01	595821	2.1	1476246	3.55	155265824	5.05	2.1	0.35	2.4	0	4.5	0.35
Phenytoin	C15H12N2O2	[M+H]	253.097	7.6	0	10.1	0.01	18.4	0.01	79447	20.25	832850	3.97	43457260	6.71	1.9	0.3	2.4	0	3.6	0.49
Prednisolone	C21H28O5	[M+H]	361.201	7	0	9.4	0.01	18.2	0.01	410987	4.21	733977	6.71	56541909	6.88	1.8	0	2.4	0	4.2	0
Prednisone	C21H26O5	[M+H]	359.185	7.1	0.01	9.5	0.01	18.2	0.01	440815	3.47	748088	3.84	65280428	4.81	2.1	0.35	2.2	0.3	3.9	0.35
Ronidazole*	C6H8N4O4	[M+H]	201.062	5.4	0	7.6	0	17.9	0.08	396181	2.47	1319402	2.37	63208759	22.28	1.8	0	1.8	0	24.4	6.11
Sterigmatocystin	C18H12O6	[M+H]	325.071	10.1	0	12.7	0.01	19.9	0.01	257211	11.68	360621	2.44	148676004	11.43	2.9	0.3	3.8	0.3	4.6	0.35
Sulfachlorpyridazine*	C10H9ClN4O2S	[M+H]	285.021	6.6	0	9	0.01	18.1	0.01	314301	7.78	982564	2.59	65434346	9.26	1.9	0.3	2.1	0.35	11.2	1.42
Sulfadiazine*	C10H10N4O2S	[M+H]	251.06	5.5	0	7.7	0.01	18.1	0.05	506981	3.31	1120166	1.61	77971787	11.17	1.8	0	1.8	0	26.6	1.02
Sulfadimethoxine*	C12H14N4O4S	[M+H]	311.081	7.2	0	9.6	0	18.3	0.01	951933	3.97	2451042	3.68	213983220	6.83	1.8	0	2.4	0	4.8	0
Sulfamethazine*	C12H14N4O2S	[M+H]	279.091	6.1	0.01	8.4	0	18	0.03	627631	7.07	1986159	1.41	191656110	7.64	1.8	0	2.4	0	15.6	1.7
Sulfamethoxazole*	C10H11N3O3S	[M+H]	254.059	6.8	0.01	9.2	0.01	18.2	0.01	745088	0.62	2000256	2.31	164827390	7.06	1.9	0.3	2.4	0	9.6	1.3
Sulfamethoxypyridazine*	C11H12N4O3S	[M+H]	281.07	6.1	0	8.4	0.01	n.d.	n.d.	841758	1.18	1583162	0.71	n.d.	n.d.	1.8	0	1.9	0.3	n.d.	n.d.
Sulfaquinoxaline*	C14H12N4O2S	[M+H]	301.076	7.2	0.01	9.6	0.01	n.d.	n.d.	364325	3.45	1245077	3.24	n.d.	n.d.	1.9	0.3	2.4	0	n.d.	n.d.
Sulfathiazole*	C9H9N3O2S2	[M+H]	256.021	5.6	0	7.8	0.01	n.d.	n.d.	533495	2.78	1211234	0.83	n.d.	n.d.	1.8	0	1.8	0	n.d.	n.d.
Tepraloxydim	C17H24ClNO4	[M+H]	342.147	10.3	0.01	12.9	0.01	20.1	0.01	183789	9.22	583864	3.29	137447850	2.5	2.9	0.3	3.6	0	4.7	0.3
Toxin T2	C24H34O9	[M+NH4]	484.254	9.1	0	11.6	0.01	19.2	0.01	65621	17.84	46483	10.83	11505023	7.5	2.4	0.49	1.9	0.3	4.8	0
Triamcinolone acetonide	C24H31FO6	[M+H]	435.218	8	0	10.4	0.01	18.6	0.01	669750	9.7	605590	1.55	68167220	7.78	2.4	0	2.5	0.3	3.9	0.35
Trimethoprim	C14H18N4O3	[M+H]	291.145	5.4	0.01	7.6	0	17.6	0.01	1690372	1.53	1643233	1.2	81649441	4.82	1.8	0	1.8	0	3.4	0.3
Zearalenone	C18H22O5	[M+H]	319.154	9.6	0.01	12.2	0.02	19.6	0.01	32156	16.61	278784	2.65	46377930	15.63	2.1	0.35	3	0	3.8	0.35
* distorted peak shapes in the nano setup.
n.d. = not detected.

## Sheet: Table S3
Table S3. Area, peak width and retention time of molecules in spiked plasma extract including endogenous metabolites.
Mean and standard deviation of n = 4 replicate injections of spiked plasma extract.
Spiked compounds were assessed at 1 µg/L (upper part of the table). Endogenous metabolites and cafeine/paraxanthine/theobromine were assessed at natural abundance (lower part of the table).
Compound name	Sum formula	Adduct	Monoisotop. m/z	Retention time ± sd [min]						Area [counts] ± rsd [%]						Fwhm ± sd [s]
				analytical		micro		nano		analytical		micro		nano		analytical		micro		nano
Acephate*	C4H10NO3PS	[M+H]	184.019	4.7	0.01	6.8	0.1	n.d.	n.d.	274710	1.76	203617	6.03	n.d.	n.d.	1.8	0	1.6	0.3	n.d.	n.d.
Aflatoxicol	C17H14O6	[M-H2O+H]	297.076	7.8	0.01	10.3	0.02	18.6	0.01	391170	2.25	692299	0.55	43273768	3.83	4.2	0	4.8	0	4.3	0.3
Aflatoxin B1	C17H12O6	[M+H]	313.071	7.7	0	10.1	0	18.5	0.01	2053701	1.33	1697585	1.23	89690997	6.81	2.2	0.3	3	0	3.8	0.3
Aflatoxin G2	C17H14O7	[M+H]	331.081	7.1	0	9.5	0.01	18.2	0.01	1485910	1.92	1501199	0.6	66439413	5.32	2.1	0.35	2.4	0	3.8	0.3
Aflatoxin M1	C17H12O7	[M+H]	329.066	6.8	0	9.1	0.01	18	0.01	467383	3.18	899981	1.81	19410748	5.24	1.8	0	1.8	0	3.9	0.35
Alternariol	C14H10O5	[M+H]	259.06	n.d.	n.d.	n.d.	n.d.	18.6	0.01	n.d.	n.d.	n.d.	n.d.	2715887	23.36	n.d.	n.d.	n.d.	n.d.	3.8	0.3
Amitrole	C2H4N4	[M+H]	85.0509	1.5	0.01	1.9	0.02	n.d.	n.d.	335757	4.64	414049	5.69	n.d.	n.d.	2.2	0.3	2.5	0.3	n.d.	n.d.
Beclometasone	C22H29ClO5	[M+H]	409.178	n.d.	n.d.	n.d.	n.d.	18.5	0.01	n.d.	n.d.	n.d.	n.d.	8701539	13.44	n.d.	n.d.	n.d.	n.d.	3.9	0.35
Benodanil	C13H10INO	[M+H]	323.988	n.d.	n.d.	n.d.	n.d.	19.4	0	n.d.	n.d.	n.d.	n.d.	258759988	7.25	n.d.	n.d.	n.d.	n.d.	4.8	0
Butocarboxim*	C7H14N2O2S	[M+Na]	213.067	7.2	0	9.6	0.01	n.d.	n.d.	449061	3.34	1016487	1.89	n.d.	n.d.	1.9	0.3	2.4	0	n.d.	n.d.
Ceftiofur	C19H17N5O7S3	[M+H]	524.036	6.7	0	n.d.	n.d.	17.9	0.02	14992	15.2	n.d.	n.d.	1787323	16.64	2.1	0.35	n.d.	n.d.	2.8	0.75
Chloramphenicol	C11H12Cl2N2O5	[M+H]	323.02	n.d.	n.d.	9.3	0.01	18.2	0.01	n.d.	n.d.	14683	13.98	1231625	7.65	n.d.	n.d.	1.9	0.3	3.9	1.04
Chlormequate	C5H13ClN	[M+]	122.073	2	0.01	2.5	0.02	n.d.	n.d.	2407464	0.68	1532171	2.18	n.d.	n.d.	7.7	0.75	9.8	3.61	n.d.	n.d.
Coumaphos*	C14H16ClO5PS	[M+H]	363.022	n.d.	n.d.	n.d.	n.d.	n.d.	n.d.	n.d.	n.d.	n.d.	n.d.	n.d.	n.d.	n.d.	n.d.	n.d.	n.d.	n.d.	n.d.
Dexamethasone	C22H29FO5	[M+H]	393.207	n.d.	n.d.	n.d.	n.d.	18.4	0.01	n.d.	n.d.	n.d.	n.d.	30096599	12.57	n.d.	n.d.	n.d.	n.d.	4.2	0
Dimetridazole*	C5H7N3O2	[M+H]	142.061	5.5	0	7.7	0.05	n.d.	n.d.	1145051	1.77	3637589	3.82	n.d.	n.d.	2.2	0.3	2.4	0	n.d.	n.d.
Ethopabate	C12H15NO4	[M+H]	238.107	7.1	0	9.5	0.01	18.2	0.01	1696553	1.31	2172867	2.24	102218949	8.34	2.4	0	2.4	0	4.2	0
Febantel	C20H22N4O6S	[M+H]	447.133	n.d.	n.d.	n.d.	n.d.	20.1	0.01	n.d.	n.d.	n.d.	n.d.	123905873	4.71	n.d.	n.d.	n.d.	n.d.	3.9	0.35
Fenbendazole	C15H13N3O2S	[M+H]	300.08	n.d.	n.d.	n.d.	n.d.	n.d.	n.d.	n.d.	n.d.	n.d.	n.d.	n.d.	n.d.	n.d.	n.d.	n.d.	n.d.	n.d.	n.d.
Flamprop	C16H13ClFNO3	[M+H]	322.064	n.d.	n.d.	n.d.	n.d.	19.1	0	n.d.	n.d.	n.d.	n.d.	33001925	8.44	n.d.	n.d.	n.d.	n.d.	4.3	0.3
Florfenicol*	C12H14Cl2FNO4S	[M+H]	358.008	n.d.	n.d.	9.2	0.01	18.1	0.01	n.d.	n.d.	89327	5.71	1924830	16.42	n.d.	n.d.	2.4	0	3.1	1.72
Flubendazole	C16H12FN3O3	[M+H]	314.093	n.d.	n.d.	n.d.	n.d.	n.d.	n.d.	n.d.	n.d.	n.d.	n.d.	n.d.	n.d.	n.d.	n.d.	n.d.	n.d.	n.d.	n.d.
Fludrocortisone acetate	C23H31FO6	[M+H]	423.217	n.d.	n.d.	n.d.	n.d.	18.8	0.01	n.d.	n.d.	n.d.	n.d.	22926026	7.49	n.d.	n.d.	n.d.	n.d.	3.9	0.35
Flumethasone	C22H28F2O5	[M+H]	411.198	n.d.	n.d.	n.d.	n.d.	18.4	0.01	n.d.	n.d.	n.d.	n.d.	7997570	19.96	n.d.	n.d.	n.d.	n.d.	3.6	0.49
Flunixin	C14H11F3N2O2	[M+H]	297.085	n.d.	n.d.	n.d.	n.d.	19.6	0.02	n.d.	n.d.	n.d.	n.d.	520693552	1.46	n.d.	n.d.	n.d.	n.d.	13.8	0.49
Furazolidone*	C8H7N3O5	[M+H]	226.046	6.6	0	8.9	0.02	18.3	0.03	127078	1.54	202176	4.85	8798438	4.12	2.1	0.35	2.4	0	10.9	1.14
Hydroxysimazine	C7H13N5O	[M+H]	184.119	5	0.01	7.2	0.04	n.d.	n.d.	8928	45.34	31691	7.55	n.d.	n.d.	1.3	0.3	2.1	0.35	n.d.	n.d.
Ketoprofen	C16H14O3	[M+H]	255.102	n.d.	n.d.	n.d.	n.d.	19	0.01	n.d.	n.d.	n.d.	n.d.	86275380	8.83	n.d.	n.d.	n.d.	n.d.	3.6	0
Lincomycin	C18H34N2O6S	[M+H]	407.221	5.1	0	7.3	0.03	17.6	0	997338	1.84	1313560	8.46	25374700	4.42	1.8	0	1.5	0.35	4	0.3
Methamidophos*	C2H8NO2PS	[M+H]	142.009	4.4	0.01	5.6	0.02	n.d.	n.d.	2475908	0.78	2245486	2.15	n.d.	n.d.	1.8	0	7.8	0.49	n.d.	n.d.
Methylprednisolone	C22H30O5	[M+H]	375.217	n.d.	n.d.	n.d.	n.d.	18.4	0.01	n.d.	n.d.	n.d.	n.d.	21254386	29.48	n.d.	n.d.	n.d.	n.d.	3.6	0.85
Ochratoxin A	C20H18ClNO6	[M+H]	404.09	9.4	0	12	0.01	19.4	0.01	100982	7.24	261258	2.13	17408246	1.27	2.4	0.49	2.9	0.3	4.5	0.6
Ochratoxin alpha	C11H9ClO5	[M+H]	257.021	7.1	0.01	9.5	0	17.8	0.02	24265	13.8	250465	6.17	21146629	3.23	1.8	0.49	3.6	0	10.3	2.91
Oxacillin	C19H19N3O5S	[M+H]	316.075	n.d.	n.d.	n.d.	n.d.	18.7	0.01	n.d.	n.d.	n.d.	n.d.	820084	14.07	n.d.	n.d.	n.d.	n.d.	3.8	1.02
Oxfendazole	C15H13N3O3S	[M+H]	253.097	n.d.	n.d.	n.d.	n.d.	17.9	0.01	n.d.	n.d.	n.d.	n.d.	101904727	6.88	n.d.	n.d.	n.d.	n.d.	3.9	0.77
Phenylbutazone	C19H20N2O2	[M+H]	361.201	10.6	0.01	n.d.	n.d.	n.d.	n.d.	20341	7.44	n.d.	n.d.	n.d.	n.d.	2.1	0.35	n.d.	n.d.	n.d.	n.d.
Phenytoin	C15H12N2O2	[M+H]	359.185	n.d.	n.d.	n.d.	n.d.	18.5	0.01	n.d.	n.d.	n.d.	n.d.	9223212	19.3	n.d.	n.d.	n.d.	n.d.	4.2	0.49
Prednisone	C21H26O5	[M+H]	201.062	7.1	0	9.5	0.01	18.2	0.01	353488	7.59	486005	4.37	21437253	10.12	1.9	0.3	2.4	0	4	0.3
Ronidazole*	C6H8N4O4	[M+H]	325.071	5.4	0.01	7.7	0.04	17.9	0.03	429894	1.99	1478760	2.18	36999939	27.49	1.8	0	1.8	0	19.8	3.63
Sterigmatocystin	C18H12O6	[M+H]	285.021	10.1	0.01	12.7	0.01	19.9	0.01	244807	2.75	419361	4.12	63893468	4.71	2.7	0.35	4	0.3	4.5	0.35
Sulfachlorpyridazine*	C10H9ClN4O2S	[M+H]	251.06	n.d.	n.d.	n.d.	n.d.	18.1	0.01	n.d.	n.d.	n.d.	n.d.	15142344	10.76	n.d.	n.d.	n.d.	n.d.	10.8	0.85
Sulfadiazine*	C10H10N4O2S	[M+H]	311.081	5.5	0.01	7.8	0.05	18	0.04	447628	3.72	943507	1.85	30237592	14.48	1.9	0.3	2.1	0.35	21.9	7.85
Sulfadimethoxine*	C12H14N4O4S	[M+H]	279.091	n.d.	n.d.	n.d.	n.d.	18.3	0	n.d.	n.d.	n.d.	n.d.	84927169	25.18	n.d.	n.d.	n.d.	n.d.	4.7	0.57
Sulfamethazine*	C12H14N4O2S	[M+H]	254.059	6.1	0.01	8.4	0.02	18	0.03	832147	3.71	2187319	1.24	99618436	5.48	1.8	0	2.4	0	17.2	0.57
Sulfamethoxypyridazine*	C11H12N4O3S	[M+H]	281.07	6.1	0	8.4	0.02	17.9	0.01	661291	3.73	1091403	2.1	50787441	8.28	1.8	0	2.4	0	8.1	0.6
Sulfathiazole*	C9H9N3O2S2	[M+H]	301.076	5.6	0.01	7.8	0.03	17.8	0.02	436137	3.79	770591	5.26	21226546	6.03	1.8	0	1.8	0	10.2	2.73
Tepraloxydim	C17H24ClNO4	[M+H]	256.021	10.3	0	12.9	0.01	20	0.01	118339	9.65	359934	3.03	82781457	4.1	2.9	0.3	3.6	0	4.7	0.3
Toxin T2	C24H34O9	[M+NH4]	342.147	9.1	0	11.6	0.01	19.2	0.01	70169	20.69	61547	11.22	5664911	12.28	1.8	0.49	2.5	0.3	4	0.3
Triamcinolone acetonide	C24H31FO6	[M+H]	484.254	n.d.	n.d.	n.d.	n.d.	18.6	0	n.d.	n.d.	n.d.	n.d.	35121068	4.84	n.d.	n.d.	n.d.	n.d.	3.8	0.3
Trimethoprim	C14H18N4O3	[M+H]	435.218	5.4	0	7.6	0.02	17.6	0	1872293	0.82	1490537	1.78	50126460	6.54	1.8	0	1.8	0	3.6	0
Tylosin	C46H77NO17	[M+H]	291.145	n.d.	n.d.	n.d.	n.d.	17.9	0.02	n.d.	n.d.	n.d.	n.d.	1314295	10.65	n.d.	n.d.	n.d.	n.d.	4	0.57
Zearalenone	C18H22O5	[M+H]	319.154	9.6	0	12.2	0.01	19.6	0.01	22890	19.45	201412	2.05	11962055	7.03	2.2	0.3	3	0	3.8	0.57
Metabolite name	Sum formula	Adduct	Monoisotop. m/z	Retention time ± sd [min]						Area [counts] ± rsd [%]						Fwhm ± sd [s]
				analytical		micro		nano		analytical		micro		nano		analytical		micro		nano
Acetylcarnitine	C9H17NO4	[M+H]	204.123	2.6	0	2.8	0	n.d.	n.d.	343567730	1.68	180004566	1.43	n.d.	n.d.	3	0	1.2	0	n.d.	n.d.
Arginine	C6H14N4O2	[M+H]	175.119	1.4	0	1.7	0.01	n.d.	n.d.	52594759	0.62	107433459	2.15	n.d.	n.d.	1.8	0	1.2	0	n.d.	n.d.
Caffeine	C8H10N4O2	[M+H]	195.088	5.4	0.01	7.6	0.01	17.7	0.01	293695	12.38	1176882	2.73	6070549	33.38	1.8	0	1.8	0	3.9	0.77
Carnitine	C7H15NO3	[M+H]	162.112	1.5	0.01	1.9	0.01	18.5	0.01	657380636	1.96	724428954	1.38	28410701	4.1	3	0	4.3	0.3	5.6	0.75
Cinnamic acid	C9H8O2	[M+H]	149.06	4.6	0.01	6.7	0.02	n.d.	n.d.	4322646	2.83	7654427	25.31	n.d.	n.d.	1.8	0	1.6	0.3	n.d.	n.d.
Citric acid	C6H8O7	[M+H]	193.034	3.1	0.01	3.2	0	17.6	0	432926926	1.66	1145813632	0.57	9159230	26.74	6.4	0.3	6.8	0.3	2.9	0.3
Citrulline	C6H13N3O3	[M+H]	176.103	1.5	0.01	1.9	0.01	17.4	0.01	35804295	1.14	59508768	1.03	951922	23.84	3	0	6	0	9.4	2.47
Cortisol	C21H30O5	[M+H]	363.217	7.1	0	9.5	0.01	18.2	0.01	4270387	2.43	8314600	2.16	172998763	3.38	1.9	0.3	2.4	0	4.2	0
Creatine	C4H9N3O2	[M+H]	132.077	1.7	0	2.1	0.01	4.6	0.01	265744463	1.57	374106007	0.62	911564	10.92	3	0	4.2	0	12.9	2.32
Creatinine	C4H7N3O	[M+H]	114.066	1.6	0.01	2	0.01	17.7	0.06	541854023	0.3	640038504	1.43	2763434	10.83	2.4	0	3	0	5.8	5.05
Glutamic acid	C5H9NO4	[M+H]	148.06	1.5	0.01	1.8	0.01	n.d.	n.d.	400217552	0.82	587523837	1.05	n.d.	n.d.	2.4	0	8.2	0.3	n.d.	n.d.
Glutamine	C5H10N2O3	[M+H]	147.076	1.4	0	1.7	0	n.d.	n.d.	32185164	0.67	68872034	1.54	n.d.	n.d.	4.2	0	4.8	0	n.d.	n.d.
Glyceryl monooleate	C21H40O4	[M+H]	357.3	13.6	0	n.d.	n.d.	24.5	0.02	185539	5.73	n.d.	n.d.	407218756	22.41	2.5	0.3	n.d.	n.d.	5	0.75
Hexanoylcarnitine	C13H25NO4	[M+H]	260.186	6	0	8.3	0.01	17.7	0.01	2894127	1.56	3242770	1.13	140330597	4.71	1.8	0	1.8	0	3.6	0.49
Hexose monophosphate	C6H13O9P	[M+H]	261.037	1.5	0.01	1.8	0	n.d.	n.d.	5372871	5.56	49463672	4.75	n.d.	n.d.	2.9	0.3	10.1	0.3	n.d.	n.d.
Hippuric acid	C9H9NO3	[M+H]	180.066	5.7	0.01	8	0.01	17.9	0.04	3660435	2.04	15794440	1.71	606942858	4.72	1.8	0	1.8	0	22.2	0.85
Histidine	C6H9N3O2	[M+H]	156.077	1.4	0	1.7	0.01	17.5	0.01	20898989	1.14	26731890	0.98	1731524	22.28	1.2	0	1.2	0	10.5	1.59
Homocysteine	C4H9NO2S	[M+H]	136.043	1.8	0.01	2.3	0.01	n.d.	n.d.	1250216	7.39	3371274	4.34	n.d.	n.d.	2.9	0.3	8.8	0.75	n.d.	n.d.
Homoserine	C4H9NO3	[M+H]	120.066	1.5	0.01	1.7	0	n.d.	n.d.	41537795	2.62	74809292	1.18	n.d.	n.d.	3	0	6.8	0.3	n.d.	n.d.
Isoleucine †	C6H13NO2	[M+H]	132.102	4.2	0	4.2	0.01	17.6	0	843323262	1.21	1579939965	1.89	26802513	56.53	1.8	0	6.8	0.3	3.8	0.3
Kynurenine	C10H12N2O3	[M+H]	209.092	4.6	0	6.7	0.02	17.6	0.01	9691112	1.74	24177208	2.01	7040851	15.41	1.8	0	1.8	0	3.9	0.35
LPC 14:0 ‡	C22H46NO7P	[M+H]	468.308	9.7	0	12.3	0.01	19.6	0.01	22417527	5.75	44309386	5.24	2846883799	7.82	3	0	3	0	4.8	0
LPC 15:0 ‡	C23H48NO7P	[M+H]	482.324	10.4	0	13	0.01	20.2	0.01	14044661	4.33	28561860	5.97	1531805058	20.02	3	0	3.6	0	5.4	0
LPC 16:0 ‡	C24H50NO7P	[M+H]	496.34	11.2	0.01	13.8	0	21	0.02	1427093394	13.22	2912924895	5.03	80981267176	9.93	4.5	0.35	4.5	0.35	10.9	0.3
LPC 17:0 ‡	C25H52NO7P	[M+H]	510.355	12.1	0	14.7	0.01	21.6	0.03	15070503	8.29	47373561	7.8	2422907911	50.56	4.7	0.3	4.8	0	6.1	0.57
LPC 18:0 ‡	C26H54NO7P	[M+H]	524.371	13.2	0.01	15.7	0.01	22.6	0.03	176111697	8.9	975774255	7.2	37187298774	18.66	10.7	1.02	9.3	0.77	9.2	0.57
LPC 18:1 ‡	H52C26NO7P	[M+H]	522.355	11.7	0	14.3	0	21.2	0.02	251242667	11.18	553188524	7.31	21250549508	13.83	3.9	0.35	4.3	0.3	7.2	0.49
LPC 18:2 ‡	H50C26NO7P	[M+H]	520.34	10.6	0	13.2	0.01	20.3	0.01	398007338	2.99	743755777	4.92	32663022197	4.08	3	0	3.6	0	11.6	5.4
LPC 18:3 ‡	H48C26NO7P	[M+H]	518.324	11.3	0.01	13.9	0.03	19.7	0.01	101761958	6.79	77734411	5.52	759197158	3.15	26.1	0.35	14.9	9.88	8.8	2.95
LPC 19:0 ‡	C27H56NO7P	[M+H]	538.387	n.d.	n.d.	18.7	0.02	23.7	0.01	n.d.	n.d.	813193	17.38	163726570	44.32	n.d.	n.d.	116.7	15.48	5.6	1.02
LPC 20:1 ‡	C28H56NO7P	[M+H]	550.387	13.1	0.02	16.1	0.02	22.9	0.02	72390	13.25	7377260	12.31	447129908	26.9	4.7	2.52	9.8	1.24	5.8	0.57
LPC 20:2 ‡	C28H54NO7P	[M+H]	548.371	12.1	0.01	14.7	0	21.6	0.02	2531530	6.09	8543370	7.51	524802693	27.76	4.5	0.35	4.3	0.3	5.6	0.3
LPC 20:3 ‡	C28H52NO7P	[M+H]	546.355	11.2	0.01	13.8	0	20.8	0.02	22756759	8.44	52048959	6.22	2089007449	1.34	9	7.64	16.8	0	16.4	0.57
LPC 20:4 ‡	C28H50NO7P	[M+H]	544.34	10.6	0	13.2	0.01	20.3	0.01	87156198	2.7	176368159	5.18	8004114786	0.76	8.4	6.24	15	0	15.5	0.3
LPC 20:5 ‡	C28H48NO7P	[M+H]	542.324	10.6	0.01	13.2	0.01	19.7	0.01	46067247	2.15	40197369	22.3	474616014	4.16	18	0	19.5	0.6	5.1	0.35
Lauroylcarnitine	C19H37NO4	[M+H]	344.28	8.8	0	11	0.01	18.9	0.01	1529818	3.57	1714847	3.82	140930201	2.65	2.9	0.3	2.4	0	3.9	0.35
Leucine †	C6H13NO2	[M+H]	132.102	4.1	0	3.9	0	17.6	0	523539230	1.88	926187384	0.6	28559478	50.94	1.8	0	4.8	0	3.8	0.3
Lysine	C6H14N2O2	[M+H]	147.113	1.3	0	1.6	0.01	n.d.	n.d.	29677629	2	15704931	5.22	n.d.	n.d.	2.2	0.3	10.2	0.49	n.d.	n.d.
Methionine	C5H11NO2S	[M+H]	150.058	2.7	0	2.8	0.01	n.d.	n.d.	10311162	22.88	44588498	1.34	n.d.	n.d.	2.1	0.35	3	0	n.d.	n.d.
Paraxanthine †	C7H8N4O2	[M+H]	181.072	4.7	0	6.9	0.01	17.7	0.01	2001737	0.76	6298124	1.12	167849558	3.74	1.8	0	1.6	0.3	16.4	2.26
Phenylalanine	C9H11NO2	[M+H]	166.086	4.6	0.01	6.7	0.02	17.6	0.01	604600132	2.19	1491087465	1.39	294047364	46.7	1.8	0	1.8	0	4	0.3
Proline	C5H9NO2	[M+H]	116.071	1.7	0	2.1	0.01	n.d.	n.d.	1094757776	2.14	1771962081	0.25	n.d.	n.d.	3	0	5.2	0.3	n.d.	n.d.
Propionylcarnitine	C10H19NO4	[M+H]	218.139	4.3	0	5.5	0.01	n.d.	n.d.	24585069	0.78	23978705	1.26	n.d.	n.d.	1.8	0	7.8	0	n.d.	n.d.
Pseudouridine	C9H12N2O6	[M+H]	245.077	4	0	3.7	0.01	n.d.	n.d.	1960517	0.28	7010298	2.89	n.d.	n.d.	1.6	0.3	3.6	0	n.d.	n.d.
Sarcosine	C3H7NO2	[M+H]	90.055	1.4	0.01	1.7	0.01	n.d.	n.d.	46343437	1.49	111998962	1.31	n.d.	n.d.	3.6	0	3.6	0	n.d.	n.d.
Serine	C3H7NO3	[M+H]	106.05	1.4	0.01	1.7	0.01	n.d.	n.d.	5457456	2.6	9447383	0.49	n.d.	n.d.	1.8	0	1.9	0.3	n.d.	n.d.
Theobromine †	C7H8N4O2	[M+H]	181.072	4.9	0	7.2	0.01	17.7	0.01	5079928	2.32	17746906	1.75	167849558	3.74	1.8	0	1.8	0	16.4	2.26
Threonine	C4H9NO3	[M+H]	120.066	1.5	0.01	1.7	0	n.d.	n.d.	41537795	2.62	74809292	1.18	n.d.	n.d.	3	0	6.8	0.3	n.d.	n.d.
Tryptophan	C11H12N2O2	[M+H]	205.097	5	0	7.2	0.01	17.6	0.01	343408204	0.99	989389303	0.84	15171944821	2.4	1.8	0	1.8	0	4.2	0
Uridine	C9H12N2O6	[M+H]	245.077	2.5	0.01	2.8	0	n.d.	n.d.	8003554	0.72	6829352	2.12	n.d.	n.d.	2.4	0	1.2	0	n.d.	n.d.
Valine	C5H11NO2	[M+H]	118.086	2.3	0	2.8	0	n.d.	n.d.	782653788	0.97	771898391	4.39	n.d.	n.d.	4.2	0	1.2	0	n.d.	n.d.
* distorted peak shapes in the nano setup.
† isomers coelute in nano-setup: leucine/isoleucine, paraxanthine/theobromine
‡ sn-1 and sn-2 isomers not fully separated in nano-setup
n.d. = not detected

## Sheet: Table S4
Table S4. Calibration curve, linear range and LOD for molecules in standard.
N = 1 injection per calibration level (c = 0.01 - 100 µg/L for mycotoxins, c = 0.1 - 5000 µg/L for all others).
Compound name	Sum formula	Adduct	Monoisotop. m/z	LOD [µg/L]			Linear range [µg/L]			Slope [counts]			Intercept [counts]			R squared
				analytical	micro	nano	analytical	micro	nano	analytical	micro	nano	analytical	micro	nano	analytical	micro	nano
Acephate*	C4H10NO3PS	[M+H]	184.019	n.l.	n.l.	n.l.	n.l.	n.l.	n.l.	n.l.	n.l.	n.l.	n.l.	n.l.	n.l.	n.l.	n.l.	n.l.
Aflatoxicol	C17H14O6	[M-H2O+H]	297.076	n.l.	n.l.	n.l.	n.l.	n.l.	n.l.	n.l.	n.l.	n.l.	n.l.	n.l.	n.l.	n.l.	n.l.	n.l.
Aflatoxin B1	C17H12O6	[M+H]	313.071	0.00352294	0.00769791	0.0397811	0.1 - 100	0.1 - 100	0.1 - 10	1.80105e+06	1.31062e+06	7.60818e+07	-61613.7	134632	4.06134e+07	0.999992	0.999922	0.992364
Aflatoxin G2	C17H14O7	[M+H]	331.081	n.l.	n.l.	n.l.	n.l.	n.l.	n.l.	n.l.	n.l.	n.l.	n.l.	n.l.	n.l.	n.l.	n.l.	n.l.
Aflatoxin M1	C17H12O7	[M+H]	329.066	n.l.	n.l.	n.l.	n.l.	n.l.	n.l.	n.l.	n.l.	n.l.	n.l.	n.l.	n.l.	n.l.	n.l.	n.l.
Alternariol	C14H10O5	[M+H]	259.06	n.l.	n.l.	n.l.	n.l.	n.l.	n.l.	n.l.	n.l.	n.l.	n.l.	n.l.	n.l.	n.l.	n.l.	n.l.
Amitrole	C2H4N4	[M+H]	85.0509	n.l.	n.l.	n.l.	n.l.	n.l.	n.l.	n.l.	n.l.	n.l.	n.l.	n.l.	n.l.	n.l.	n.l.	n.l.
Beclometasone	C22H29ClO5	[M+H]	409.178	0.0562407	0.0905568	0.508642	0.1 - 1000	1 - 1000	1 - 100	132022	210365	7.88355e+06	1.42264e+06	2.88118e+06	8.47705e+07	0.998275	0.99868	0.972375
Benodanil	C13H10INO	[M+H]	323.988	0.406673	0.0494987	0.177923	1 - 1000	1 - 1000	0.1 - 10	957600	1.6381e+06	2.9779e+08	2.15549e+07	3.09691e+07	1.18087e+07	0.996557	0.99743	0.999969
Butocarboxim*	C7H14N2O2S	[M+Na]	213.067	n.l.	n.l.	n.l.	n.l.	n.l.	n.l.	n.l.	n.l.	n.l.	n.l.	n.l.	n.l.	n.l.	n.l.	n.l.
Ceftiofur	C19H17N5O7S3	[M+H]	524.036	0.516437	0.0399506	0.317118	1 - 100	1 - 100	1 - 100	20180.6	88459.2	4.66607e+06	-14024.1	-141020	9.23781e+06	0.999884	0.9993	0.999021
Chloramphenicol	C11H12Cl2N2O5	[M+H]	323.02	n.l.	n.l.	n.l.	n.l.	n.l.	n.l.	n.l.	n.l.	n.l.	n.l.	n.l.	n.l.	n.l.	n.l.	n.l.
Chlormequate	C5H13ClN	[M+]	122.073	n.l.	n.l.	n.l.	n.l.	n.l.	n.l.	n.l.	n.l.	n.l.	n.l.	n.l.	n.l.	n.l.	n.l.	n.l.
Cloxacillin	C19H18ClN3O5S	[M+H]	436.073	n.l.	n.l.	n.l.	n.l.	n.l.	n.l.	n.l.	n.l.	n.l.	n.l.	n.l.	n.l.	n.l.	n.l.	n.l.
Coumaphos*	C14H16ClO5PS	[M+H]	363.022	24.9509	0.457455	0.580406	10 - 1000	10 - 1000	1 - 100	19684.1	243309	5.88415e+07	1.14001e+06	1.33726e+07	2.01833e+08	0.987791	0.990409	0.996984
Dexamethasone	C22H29FO5	[M+H]	393.207	n.l.	n.l.	n.l.	n.l.	n.l.	n.l.	n.l.	n.l.	n.l.	n.l.	n.l.	n.l.	n.l.	n.l.	n.l.
Ethopabate	C12H15NO4	[M+H]	238.107	0.0345898	0.171018	0.476666	0.1 - 1000	1 - 1000	1 - 100	1.03374e+06	1.10627e+06	6.0456e+07	1.16895e+07	2.7565e+07	620573664	0.998189	0.995702	0.977132
Febantel	C20H22N4O6S	[M+H]	447.133	0.119133	0.0631101	0.136873	1 - 100	1 - 100	0.1 - 100	1.57226e+06	2.07998e+06	1.41476e+08	-2.51972e+06	-4.91464e+06	1.11445e+07	0.999497	0.998642	0.999988
Fenbendazole	C15H13N3O2S	[M+H]	300.08	0.258152	0.115708	0.179156	1 - 1000	1132254	0.1 - 100	741842	1.38426e+06	1.582e+08	1.35466e+07	-3.56771e+06	-1.26909e+07	0.99661	0.99954	0.999998
Flamprop	C16H13ClFNO3	[M+H]	322.064	0.482695	0.0453962	0.0404164	1132254	1 - 1000	0.1 - 10	185608	574806	7.74327e+07	7.28787e+06	8.10003e+06	2.2241e+06	0.999115	0.998569	0.999986
Florfenicol*	C12H14Cl2FNO4S	[M+H]	358.008	n.l.	n.l.	n.l.	n.l.	n.l.	n.l.	n.l.	n.l.	n.l.	n.l.	n.l.	n.l.	n.l.	n.l.	n.l.
Flubendazole	C16H12FN3O3	[M+H]	314.093	0.0971803	0.157075	0.169828	1 - 1000	1 - 1000	0.1 - 100	96809.8	267961	2.17075e+07	676792	3.20844e+06	8.45231e+06	0.999413	0.998564	0.999832
Fludrocortisone acetate	C23H31FO6	[M+H]	423.217	0.0199289	0.083847	0.00987723	0.1 - 1000	1 - 1000	0.1 - 10	287673	472969	5.85778e+07	1.2714e+06	5.70018e+06	-19701.1	0.999628	0.998832	1
Flumethasone	C22H28F2O5	[M+H]	411.198	0.0170095	0.579466	0.0374386	0.1 - 100	0.1 - 100	0.1 - 10	277786	491563	2.66133e+07	-98334.5	-83989.5	3.71834e+06	0.999926	0.999956	0.99963
Flunixin	C14H11F3N2O2	[M+H]	297.085	0.29753	0.0116779	0.142819	1 - 100	1 - 100	0.1 - 100	3.28073e+06	6.71783e+06	5.41108e+08	3.13533e+06	1.60865e+06	2.74066e+08	0.999813	0.999997	0.999791
Furazolidone*	C8H7N3O5	[M+H]	226.046	n.l.	n.l.	n.l.	n.l.	n.l.	n.l.	n.l.	n.l.	n.l.	n.l.	n.l.	n.l.	n.l.	n.l.	n.l.
Hydroxysimazine	C7H13N5O	[M+H]	184.119	0.385438	0.485232	0.347401	10 - 1000	10 - 1000	1 - 100	14080.1	22059.6	510577	-197923	-366739	515573	0.999724	0.999522	0.999351
Ketoprofen	C16H14O3	[M+H]	255.102	0.699931	0.0466086	0.0852494	1 - 1000	1 - 1000	0.1 - 10	314530	1.4017e+06	1.74271e+08	2.08533e+06	2.20922e+07	9.4601e+06	0.999622	0.998138	0.999936
Lincomycin	C18H34N2O6S	[M+H]	407.221	0.0202151	0.26898	0.0716489	0.1 - 1000	0.1 - 1000	0.1 - 100	427849	824270	4.35445e+07	4.38741e+06	3.8655e+06	3.61199e+07	0.998496	0.999634	0.999262
Methamidophos*	C2H8NO2PS	[M+H]	142.009	n.l.	n.l.	n.l.	n.l.	n.l.	n.l.	n.l.	n.l.	n.l.	n.l.	n.l.	n.l.	n.l.	n.l.	n.l.
Methylprednisolone	C22H30O5	[M+H]	375.217	n.l.	n.l.	n.l.	n.l.	n.l.	n.l.	n.l.	n.l.	n.l.	n.l.	n.l.	n.l.	n.l.	n.l.	n.l.
Ochratoxin A	C20H18ClNO6	[M+H]	404.09	0.227891	0.0179743	0.0226572	1 - 100	0.1 - 100	0.1 - 10	156865	385383	1.93702e+07	-321998	-389055	5.00571e+06	0.998851	0.999308	0.998292
Ochratoxin alpha	C11H9ClO5	[M+H]	257.021	0.250725	0.0116225	0.0742629	1 - 100	0.1 - 100	0.1 - 10	38875.3	184040	5.06554e+07	-14398.4	78513.9	2.0119e+07	0.999988	0.99987	0.995158
Oxacillin	C19H19N3O5S	[M+H]	402.112	n.l.	n.l.	n.l.	n.l.	n.l.	n.l.	n.l.	n.l.	n.l.	n.l.	n.l.	n.l.	n.l.	n.l.	n.l.
Oxfendazole	C15H13N3O3S	[M+H]	316.075	0.0787475	0.112938	0.153748	1 - 1000	1 - 1000	0.1 - 100	477730	1.392e+06	1.06344e+08	6.89851e+06	1.67253e+07	2.09014e+08	0.998557	0.998918	0.997017
Phenytoin	C15H12N2O2	[M+H]	253.097	0.559346	0.192482	0.0772955	1 - 1000	1 - 1000	0.1 - 10	86275.7	514785	3.68769e+07	886400	1.33232e+07	4.58092e+06	0.999128	0.995089	0.999614
Prednisolone	C21H28O5	[M+H]	361.201	0.0167216	0.824196	0.0479982	0.1 - 100	0.1 - 100	0.1 - 10	506292	752366	5.2669e+07	25472.9	311219	2.89774e+06	0.999986	0.999875	0.999899
Prednisone	C21H26O5	[M+H]	359.185	0.0152739	0.55765	0.0272426	0.1 - 100	0.1 - 100	0.1 - 10	603578	916284	5.35695e+07	-143948	-121615	3.66916e+06	0.999984	0.99999	0.999879
Ronidazole*	C6H8N4O4	[M+H]	201.062	0.0143093	0.71717	0.417093	0.1 - 100	0.1 - 100	0.1 - 10	414695	1.19578e+06	1.00886e+08	115324	850529	-6.48152e+06	0.999929	0.999689	0.999957
Sterigmatocystin	C18H12O6	[M+H]	325.071	0.0439842	0.0107506	0.0113959	0.1 - 100	0.1 - 100	0.1 - 10	449547	684241	1.18899e+08	-51811.6	68566.6	439018	0.999977	0.999854	0.999991
Sulfachlorpyridazine*	C10H9ClN4O2S	[M+H]	285.021	0.0512529	0.26365	0.10688	0.1 - 1000	0.1 - 1000	0.1 - 10	330596	817447	7.99558e+07	2.54678e+06	1.08562e+07	-2.17783e+06	0.999067	0.997572	0.999994
Sulfadiazine*	C10H10N4O2S	[M+H]	251.06	0.016841	0.311886	0.178357	0.1 - 100	0.1 - 100	0.1 - 10	691704	1.23472e+06	1.19657e+08	31308.7	364899	-9.78778e+06	0.999989	0.999914	0.999894
Sulfadimethoxine*	C12H14N4O4S	[M+H]	311.081	0.149468	0.12943	n.l.	1 - 1000	1 - 1000	n.l.	758231	2.09166e+06	n.l.	1.66212e+07	4.07351e+07	n.l.	0.996596	0.997128	n.l.
Sulfamethazine*	C12H14N4O2S	[M+H]	279.091	0.0976436	0.0339582	0.124653	1 - 100	1 - 100	0.1 - 10	1.36427e+06	2.47831e+06	2.75431e+08	-493192	-545672	-2.25823e+07	0.999997	0.999995	0.999849
Sulfamethoxazole*	C10H11N3O3S	[M+H]	254.059	0.0183703	0.0814788	0.110131	0.1 - 1000	1 - 1000	0.1 - 10	701242	1.70393e+06	1.88329e+08	6.67719e+06	2.68778e+07	3.71136e+06	0.998707	0.99813	0.999989
Sulfamethoxypyridazine*	C11H12N4O3S	[M+H]	281.07	0.0150066	0.191486	n.l.	0.1 - 100	0.1 - 100	n.l.	966972	1.76471e+06	n.l.	535862	504788	n.l.	0.999722	0.999929	n.l.
Sulfaquinoxaline*	C14H12N4O2S	[M+H]	301.076	0.0920675	0.109798	n.l.	1 - 1000	1 - 1000	n.l.	410112	1.10147e+06	n.l.	5.98685e+06	1.95982e+07	n.l.	0.998396	0.997708	n.l.
Sulfathiazole*	C9H9N3O2S2	[M+H]	256.021	0.0588968	0.0199512	n.l.	1 - 100	1 - 100	n.l.	755236	1.51615e+06	n.l.	239234	318854	n.l.	0.999925	0.999971	n.l.
Tepraloxydim	C17H24ClNO4	[M+H]	342.147	0.0355974	0.0402751	0.033271	0.1 - 100	0.1 - 100	0.1 - 100	265975	885882	1.25404e+08	-165317	-723050	7.22668e+07	0.999765	0.999533	0.999713
Toxin T2	C24H34O9	[M+NH4]	484.254	n.l.	n.l.	n.l.	n.l.	n.l.	n.l.	n.l.	n.l.	n.l.	n.l.	n.l.	n.l.	n.l.	n.l.	n.l.
Triamcinolone acetonide	C24H31FO6	[M+H]	435.218	0.0114823	0.056675	0.0302578	0.1 - 100	1 - 1000	0.1 - 10	759776	496885	7.01578e+07	117451	6.37226e+06	-3.01859e+06	0.999985	0.998825	0.999953
Trimethoprim	C14H18N4O3	[M+H]	291.145	0.00630332	0.0478607	0.170085	0.1 - 100	1 - 1000	0.1 - 100	1.70434e+06	1.23703e+06	8.41668e+07	492760	1.74468e+07	1.09385e+08	0.999917	0.998563	0.998634
Zearalenone	C18H22O5	[M+H]	319.154	0.230773	0.022715	0.0272104	1 - 100	0.1 - 100	0.1 - 10	69444.9	471098	3.22359e+07	-148673	-198495	4.59757e+06	0.999045	0.99995	0.999677
* distorted peak shapes in the nano setup.
n.l. = not linear

## Sheet: Table S5
Table S5. Calibration curve, linear range and LOD for molecules in spiked plasma extract.
N = 1 injection per calibration level (c = 0.01 - 100 µg/L for mycotoxins, c = 0.1 - 5000 µg/L for all others).
Compound name	Sum formula	Adduct	Monoisotop. m/z	LOD [µg/L]			Linear range [µg/L]			Slope [counts]			Intercept [counts]			R squared
				analytical	micro	nano	analytical	micro	nano	analytical	micro	nano	analytical	micro	nano	analytical	micro	nano
Acephate*	C4H10NO3PS	[M+H]	184.019	n.l.	n.l.	n.l.	n.l.	n.l.	n.l.	n.l.	n.l.	n.l.	n.l.	n.l.	n.l.	n.l.	n.l.	n.l.
Aflatoxicol	C17H14O6	[M-H2O+H]	297.076	n.l.	n.l.	n.l.	n.l.	n.l.	n.l.	n.l.	n.l.	n.l.	n.l.	n.l.	n.l.	n.l.	n.l.	n.l.
Aflatoxin B1	C17H12O6	[M+H]	313.071	0.0127936	0.016094	0.0390237	0.1 - 100	0.1 - 100	0.1 - 10	1.83327e+06	1.28564e+06	7.07163e+07	1.50042e+06	1.57518e+06	1.88493e+07	0.99945	0.998958	0.998434
Aflatoxin G2	C17H14O7	[M+H]	331.081	0.0253873	0.00755307	0.0532672	0.1 - 100	0.1 - 100	0.1 - 10	817496	1.02276e+06	4.52262e+07	1.90752e+06	1.09972e+06	1.9717e+07	0.99658	0.999382	0.995628
Aflatoxin M1	C17H12O7	[M+H]	329.066	0.0162501	0.00522491	0.0224305	0.1 - 100	0.1 - 100	0.1 - 10	558644	887097	1.74835e+07	-154310	168830	5.32549e+06	0.999961	0.999969	0.997198
Alternariol	C14H10O5	[M+H]	259.06	n.l.	n.l.	n.l.	n.l.	n.l.	n.l.	n.l.	n.l.	n.l.	n.l.	n.l.	n.l.	n.l.	n.l.	n.l.
Amitrole	C2H4N4	[M+H]	85.0509	n.l.	n.l.	n.l.	n.l.	n.l.	n.l.	n.l.	n.l.	n.l.	n.l.	n.l.	n.l.	n.l.	n.l.	n.l.
Beclometasone	C22H29ClO5	[M+H]	409.178	0.855755	0.0671548	0.662389	10 - 1000	10 - 1000	1 - 100	137394	202860	5.2977e+06	2.1095e+06	3.24536e+06	3.09692e+07	0.999506	0.999521	0.993661
Benodanil	C13H10INO	[M+H]	323.988	1.37662	0.0671374	0.334311	10 - 1000	10 - 1000	1 - 100	887390	1.54229e+06	1.68286e+08	1.96064e+07	3.57907e+07	4.89778e+08	0.999011	0.998836	0.9989
ButocarboximNa*	C7H14N2O2S	[M+Na]	213.067	n.l.	n.l.	n.l.	n.l.	n.l.	n.l.	n.l.	n.l.	n.l.	n.l.	n.l.	n.l.	n.l.	n.l.	n.l.
Ceftiofur	C19H17N5O7S3	[M+H]	524.036	n.l.	n.l.	n.l.	n.l.	n.l.	n.l.	n.l.	n.l.	n.l.	n.l.	n.l.	n.l.	n.l.	n.l.	n.l.
Chloramphenicol	C11H12Cl2N2O5	[M+H]	323.02	n.l.	n.l.	n.l.	n.l.	n.l.	n.l.	n.l.	n.l.	n.l.	n.l.	n.l.	n.l.	n.l.	n.l.	n.l.
Chlormequate	C5H13ClN	[M+]	122.073	n.l.	n.l.	n.l.	n.l.	n.l.	n.l.	n.l.	n.l.	n.l.	n.l.	n.l.	n.l.	n.l.	n.l.	n.l.
Coumaphos*	C14H16ClO5PS	[M+H]	363.022	2.88614	1.10336	0.289623	10 - 1000	10 - 1000	1 - 100	19789	266194	2.55187e+07	296707	5.52838e+06	4.91756e+07	0.9991	0.998943	0.999996
Dexamethasone	C22H29FO5	[M+H]	393.207	n.l.	n.l.	n.l.	n.l.	n.l.	n.l.	n.l.	n.l.	n.l.	n.l.	n.l.	n.l.	n.l.	n.l.	n.l.
Dimetridazole*	C5H7N3O2	[M+H]	142.061	n.l.	n.l.	n.l.	n.l.	n.l.	n.l.	n.l.	n.l.	n.l.	n.l.	n.l.	n.l.	n.l.	n.l.	n.l.
Ethopabate	C12H15NO4	[M+H]	238.107	0.0649113	0.131148	0.467287	1 - 1000	1 - 1000	1 - 100	1.02717e+06	1.11213e+06	5.47115e+07	1.76974e+07	2.15226e+07	3.22856e+08	0.998185	0.997981	0.993762
Febantel	C20H22N4O6S	[M+H]	447.133	0.887107	0.346452	0.194678	10 - 1000	10 - 1000	1 - 100	425353	722039	8.99376e+07	21621632	2.13204e+07	1.02876e+08	0.993702	0.997685	0.999859
Fenbendazole	C15H13N3O2S	[M+H]	300.08	n.l.	n.l.	4.40664	n.l.	n.l.	10 - 1000	n.l.	n.l.	1.37133e+07	n.l.	n.l.	1.42736e+09	n.l.	n.l.	0.978955
Flamprop	C16H13ClFNO3	[M+H]	322.064	2.58947	0.273904	0.424326	1132527	10 - 1000	1 - 100	202652	544472	1.96904e+07	1.16048e+06	9.78072e+06	8.02457e+07	0.99999	0.999359	0.997655
Florfenicol*	C12H14Cl2FNO4S	[M+H]	358.008	n.l.	n.l.	n.l.	n.l.	n.l.	n.l.	n.l.	n.l.	n.l.	n.l.	n.l.	n.l.	n.l.	n.l.	n.l.
Flubendazole	C16H12FN3O3	[M+H]	314.093	0.0984868	0.653971	1.35304	10 - 1000	10 - 1000	1 - 100	83919.9	222372	1.39861e+07	481099	3.14247e+06	2.70626e+07	0.999904	0.999541	0.999626
Fludrocortisone acetate	C23H31FO6	[M+H]	423.217	0.477953	0.16569	0.375738	10 - 1000	10 - 1000	1 - 100	288235	456961	1.37095e+07	2.24076e+06	7.73438e+06	5.98955e+07	0.999856	0.999345	0.996358
Flumethasone	C22H28F2O5	[M+H]	411.198	2.28412	0.226145	1.16094	10 - 1000	10 - 1000	1 - 100	164373	286595	4.1243e+06	4.63956e+06	8.41243e+06	3.05559e+07	0.998276	0.998247	0.988859
Flunixin	C14H11F3N2O2	[M+H]	297.085	0.884921	0.423643	0.056693	10 - 1000	10 - 1000	1 - 100	2.09548e+06	4.34213e+06	4.01971e+08	4.30914e+07	9.01733e+07	5.87626e+08	0.999322	0.999107	0.999674
Furazolidone*	C8H7N3O5	[M+H]	226.046	0.0670181	0.185711	0.176294	1 - 1000	1 - 100	1 - 100	87603.3	158278	6.16391e+06	1.48161e+06	309319	1.89699e+07	0.998111	0.999163	0.997729
Hydroxysimazine	C7H13N5O	[M+H]	184.119	n.l.	n.l.	n.l.	n.l.	n.l.	n.l.	n.l.	n.l.	n.l.	n.l.	n.l.	n.l.	n.l.	n.l.	n.l.
Ketoprofen	C16H14O3	[M+H]	255.102	1.84475	0.240185	0.530353	1132527	10 - 1000	1 - 100	274885	1.29373e+06	4.30872e+07	1.06933e+07	2.86317e+07	2.05258e+08	0.999639	0.998897	0.997001
Lincomycin	C18H34N2O6S	[M+H]	407.221	0.0189368	0.401342	0.157186	0.1 - 100	1 - 1000	1 - 100	804467	830569	2.14168e+07	1.01026e+06	1.4872e+07	4.05518e+07	0.998868	0.998157	0.999086
Methamidophos*	C2H8NO2PS	[M+H]	142.009	n.l.	n.l.	n.l.	n.l.	n.l.	n.l.	n.l.	n.l.	n.l.	n.l.	n.l.	n.l.	n.l.	n.l.	n.l.
Methylprednisolone	C22H30O5	[M+H]	375.217	1.13715	1.04153	1.82798	10 - 1000	10 - 1000	1 - 100	386159	612045	1.02835e+07	9.26343e+06	15720337	7.74891e+07	0.998835	0.998816	0.984498
Ochratoxin A	C20H18ClNO6	[M+H]	404.09	0.133136	0.0400971	0.0409111	1 - 100	1 - 100	0.1 - 10	164652	416290	1.38688e+07	-148255	-178740	864168	0.999852	0.999984	0.999955
Ochratoxin alpha	C11H9ClO5	[M+H]	257.021	0.234526	0.0603796	0.0154355	1 - 100	0.1 - 100	0.1 - 10	42839.6	219462	1.8896e+07	-16556.8	148719	2.69213e+06	0.999999	0.99963	0.99944
Oxacillin	C19H19N3O5S	[M+H]	402.112	n.l.	n.l.	n.l.	n.l.	n.l.	n.l.	n.l.	n.l.	n.l.	n.l.	n.l.	n.l.	n.l.	n.l.	n.l.
Oxfendazole	C15H13N3O3S	[M+H]	316.075	0.0733506	0.212036	0.209124	10 - 1000	10 - 1000	1 - 100	546907	1.52132e+06	1.00574e+08	1.2604e+07	2.78023e+07	1.46137e+08	0.99907	0.999414	0.999521
Phenylbutazone	C19H20N2O2	[M+H]	309.16	n.l.	n.l.	n.l.	n.l.	n.l.	n.l.	n.l.	n.l.	n.l.	n.l.	n.l.	n.l.	n.l.	n.l.	n.l.
Phenytoin	C15H12N2O2	[M+H]	253.097	1.18386	0.286826	0.938923	10 - 1000	10 - 1000	1 - 100	91224.3	472519	5687760	570659	15376596	3.2798e+07	0.999886	0.997692	0.993985
Prednisone	C21H26O5	[M+H]	359.185	0.225579	0.115105	0.744666	1 - 1000	1 - 1000	1 - 100	356748	553714	8.74247e+06	7.40058e+06	9.07712e+06	7.18255e+07	0.997152	0.998383	0.985505
Ronidazole*	C6H8N4O4	[M+H]	201.062	0.0224413	0.0106527	0.900575	0.1 - 100	0.1 - 100	1 - 100	379123	1.04565e+06	3.38858e+07	231205	1.21742e+06	891863	0.999774	0.999259	0.999845
Sterigmatocystin	C18H12O6	[M+H]	325.071	0.0332539	0.00284567	0.0181979	0.1 - 100	0.1 - 100	0.1 - 10	353102	633593	7.80009e+07	115123	48219.2	-5.31352e+06	0.999756	0.999943	0.99974
Sulfachlorpyridazine*	C10H9ClN4O2S	[M+H]	285.021	n.l.	n.l.	n.l.	n.l.	n.l.	n.l.	n.l.	n.l.	n.l.	n.l.	n.l.	n.l.	n.l.	n.l.	n.l.
Sulfadiazine*	C10H10N4O2S	[M+H]	251.06	n.l.	n.l.	n.l.	n.l.	n.l.	n.l.	n.l.	n.l.	n.l.	n.l.	n.l.	n.l.	n.l.	n.l.	n.l.
Sulfadimethoxine*	C12H14N4O4S	[M+H]	311.081	n.l.	n.l.	n.l.	n.l.	n.l.	n.l.	n.l.	n.l.	n.l.	n.l.	n.l.	n.l.	n.l.	n.l.	n.l.
Sulfamethazine*	C12H14N4O2S	[M+H]	279.091	0.12323	0.0651236	0.162378	1 - 1000	1 - 1000	1 - 100	751427	1.24485e+06	1.00793e+08	8.39431e+06	1.3154e+07	1.89684e+08	0.999272	0.999643	0.99948
Sulfamethoxypyridazine*	C11H12N4O3S	[M+H]	281.07	0.158789	0.080354	0.225073	1 - 1000	1 - 1000	1 - 100	466242	856684	5.60224e+07	8.36724e+06	5.4555e+06	1.11913e+08	0.998288	0.999917	0.999691
Sulfathiazole*	C9H9N3O2S2	[M+H]	256.021	0.692734	0.211725	0.186431	10 - 1000	10 - 1000	1 - 100	317602	760750	2.05941e+07	6.36477e+06	8.94867e+06	3.67749e+07	0.999486	0.999801	0.999689
Tepraloxydim	C17H24ClNO4	[M+H]	342.147	0.330395	0.0969156	0.160191	1132254	1132254	1 - 100	103667	337748	6.35771e+07	209842	-5.31436e+06	1.00522e+08	0.999988	0.999668	0.999599
Toxin T2	C24H34O9	[M+NH4]	484.254	n.l.	n.l.	n.l.	n.l.	n.l.	n.l.	n.l.	n.l.	n.l.	n.l.	n.l.	n.l.	n.l.	n.l.	n.l.
Triamcinolone acetonide	C24H31FO6	[M+H]	435.218	0.789689	0.450859	0.215984	10 - 1000	10 - 1000	1 - 100	387479	477795	2.36348e+07	1.6435e+07	7.72196e+06	9.77884e+07	0.996275	0.999538	0.996674
Trimethoprim	C14H18N4O3	[M+H]	291.145	0.0321852	0.0646123	0.204152	1 - 100	1 - 1000	1 - 100	1.42901e+06	1.23172e+06	4.81936e+07	3.43166e+06	1.45078e+07	1.10945e+08	0.998923	0.999283	0.998975
Tylosin	C46H77NO17	[M+H]	916.527	0.846711	0.493471	0.243683	1132527	1132527	1 - 100	42567.1	61043.1	1.72253e+06	-3.90538e+06	-8.03766e+06	968542	0.994839	0.991862	0.999683
Zearalenone	C18H22O5	[M+H]	319.154	0.303814	0.0348955	n.l.	1 - 100	1 - 100	n.l.	43951.2	354544	n.l.	-55278.3	-150404	n.l.	0.999692	0.999994	n.l.
* distorted peak shapes in the nano setup.
n.l. = not linear
